# Supplementary material for: Breed-related expression patterns of Ki67, γH2AX, and p21 during ageing in the canine liver
Source: Vet Res Commun. 2020 Dec 10;45(1):21–30. doi: 10.1007/s11259-020-09784-x (PMC7819948; doi:10.1007/s11259-020-09784-x)
Supplement: Supplementary file 1 — Electronic supplementary spreadsheet showing complete dataset categorised with strong and weak IHC staining intensity for the 51 dogs with normal livers. (XLSX 12 kb) [file 11259_2020_9784_MOESM1_ESM.xlsx]

## Sheet: Sheet1
					Mean number per hpf (scored over 8 hpf digital images)
					Ki67			γH2AX			p21
Breed	Age (yrs)	Vacuole score	Rhodanine score	Cause of death category on PM report	Strong	Weak	Total	Strong	Weak	Total	Strong	Weak	Total
Yorkshire terrier	0.25	3	0	Pulmonary disease	0.125	0.375	0.5	0	18.25	18.25	11	17.375	28.375
Yorkshire terrier	1.5	3	0	Trauma	0	0	0	0	5	5	1.125	2.625	3.75
Yorkshire terrier	7	2	1	Gastrointestinal disease	0	0.125	0.125	0	0.25	0.25	0	0.375	0.375
Yorkshire terrier	13.5	3	0	Renal disease	0	0.125	0.125	0	0.375	0.375	0.25	1.125	1.375
Yorkshire terrier	18	0	0	Renal disease	0	0	0	0	0	0	0	0	0
Jack russell terrier	3	4	0	Neurological disease	0	0	0	0	0.5	0.5	0.125	0.125	0.25
Jack russell terrier	11.5	2	0	Neoplasia	0	0	0	0	0.375	0.375	0	0.125	0.125
West highland white terrier	6.5	4	1	Neurological disease	0	0	0	0	0	0	0	0	0
Lakeland terrier	12	2	0	Neoplasia	3	2.75	5.75	1.25	8.75	10	6.375	5.25	11.625
Dachshund	2.5	0	0	Neoplasia	0	0	0	0	0.125	0.125	0	0	0
Springer spaniel	0.25	4	0	Cerebellar hypoplasia and malform	0	1	1	0	0.375	0.375	17.875	8.875	26.75
Springer spaniel	1.4	4	0	Neurological disease	0	0	0	0	1.125	1.125	0	0.125	0.125
Springer spaniel	1.6	4	0	Neoplasia	0	0	0	0	4.875	4.875	0	0	0
Springer spaniel	3	2	0	Renal disease	0	0	0	0	0.75	0.75	4	7.75	11.75
Springer spaniel	3.5	3	1	Other - Death under GA	0	0	0	0	0	0	0	0.125	0.125
Springer spaniel	6	3	0	Septic shock	0	0	0	0	0	0	0	7.625	8.125
Springer spaniel	7.75	1	0	Renal disease	0	0	0	0	0.125	0.125	0.125	2.625	2.75
Springer spaniel	9	0	0	Renal disease	0	0	0	0	0	0	0.125	0.25	0.375
Springer spaniel	9.2	3	0	Heart disease	0	0	0	0	0	0	28.75	14.875	43.625
Cocker spaniel	0.5	2	0	Gastrointestinal disease	0	0	0	0	0.75	0.75	0.125	9.125	9.25
Cocker spaniel	4.5	3	0	Other - Addisonian crisis	0	0	0	0	0.125	0.125	0.5	5.375	5.875
Cocker spaniel	5	0	0	Neurological disease	0	0.125	0.125	0	0	0	0	0.125	0.125
Cocker spaniel	5.5	2	0	Neoplasia	0	16.25	16.25	0	1.375	1.375	0	1.625	1.625
Cocker spaniel	11	2	0	Renal disease	0	0.125	0.125	1.375	7	8.375	0.625	0.25	0.875
Cocker spaniel	13.75	2	1	Renal disease	0	0	0	0	0	0	0	1.125	1.125
Cavalier king charles spaniel	1	2	0	Neurological disease	0	0	0	0	0.25	0.25	0	0.625	0.625
Cavalier king charles spaniel	4	1	2	Neurological disease	0	0	0	0	0	0	0	0	0
Cavalier king charles spaniel	3.5	4	0	Neurological disease	0	0	0	0.25	5.5	5.75	0	0.25	0.25
Cavalier king charles spaniel	7.25	0	0	Unknown	0	0	0	0	0.625	0.625	1.75	14	15.75
Cavalier king charles spaniel	9	4	0	Unknown	0	0	0	0.125	14.75	14.875	0	0.625	0.625
Cavalier king charles spaniel	9.2	0	0	Neurological disease	3	2.5	5.5	0.375	38.25	38.625	11.625	5.875	17.5
Cavalier king charles spaniel	11.5	3	0	Unknown	0	0.375	0.375	0	0.25	0.25	4.375	4.25	8.625
Cavalier king charles spaniel	12	3	0	Neurological disease	0.125	0.25	0.375	0	0.25	0.25	0	0	0
Cavalier king charles spaniel	12.25	1	0	Unknown	0.125	0	0.125	0	10.5	10.5	2.125	57.125	59.25
Cavalier king charles spaniel	14	4	0	Heart disease	0.25	1.25	1.5	2.75	39.75	42.5	7.5	9	16.5
Staffordshire bull terrier	2.5	0	0	Renal disease	0	0.125	0.125	0	1.875	1.875	0	1.75	1.75
Staffordshire bull terrier	4	0	0	Neoplasia	0	0	0	0	1.875	1.875	0	2.75	2.75
Staffordshire bull terrier	6.76	3	0	Trauma	0	0	0	0	3.75	3.75	0	0.375	0.375
Staffordshire bull terrier	8.5	1	0	Neoplasia	0	9.25	9.25	0	0	0	0.625	15.625	16.25
Staffordshire bull terrier	12	1	0	Neoplasia	0.125	0.125	0.25	0	0	0	0.5	1.75	2.25
Labrador	1	2	0	Unknown	0	1.875	1.875	0	35.875	35.875	12.125	26	38.125
Labrador	2	2	0	Pulmonary disease	0.25	0.25	0.625	0	13	13	0.75	11.875	12.625
Labrador	3.5	4	1	Unknown	0	0.5	0.5	0	1.125	1.125	11.75	9.375	21.125
Labrador	6	2	0	Gastrointestinal disease	0.5	0.5	1	0	0.875	0.875	0.5	1.625	2.125
Labrador	10.5	0	0	Gastrointestinal disease	0	7	7	0	10.125	10.125	0.375	8.125	8.5
Labrador	11	2	1	Neoplasia	0.25	1	1.25	0.125	4.625	4.75	14.125	12	26.125
Labrador	15	2	0	Unknown	0	0	0	0	2.875	2.875	0	0.125	0.125
Boxer	0.25	2	0	Other - Thymic haemorrhage	0	4	4	0	3.125	3.125	0.5	5.5	6
Boxer	3	0	0	Pulmonary disease	0	0.25	0.25	0	0	0	0	0.25	0.25
Boxer	10.75	1	0	Neoplasia	0	0	0	0	0.375	0.375	0	0.375	0.375
German shepherd	9	2	0	Neoplasia	0.625	0.75	1.375	0	0.375	0.375	2.5	3.75	6.25
